# Supplementary material for: How Do Phenolic Acids Change the Secondary and Tertiary Structure of Gliadin? Studies with an Application of Spectroscopic Techniques
Source: Int J Mol Sci. 2022 May 27;23(11):6053. doi: 10.3390/ijms23116053 (PMC9181179; doi:10.3390/ijms23116053)
Supplement: Supplementary file 1 [file ijms-23-06053-s001.zip]

Archive with 1 entries (1 files):
- ijms-1727229-supplementary.pdf
